# Supplementary material for: Clinical impact of endocapillary proliferation with modified cutoff points in IgA nephropathy patients
Source: PLoS One. 2019 Mar 29;14(3):e0214414. doi: 10.1371/journal.pone.0214414 (PMC6440693; doi:10.1371/journal.pone.0214414)
Supplement: S1 File — (XLSX) [file pone.0214414.s001.xlsx]

## Sheet: Sheet1
S1 ROC-Table. ROC analysis for modified M'						youden index= sn-(1-sp)
			Correctly
Cutpoint	Sensitivity	Specificity	Classified	LR+	LR-	AUC=0.59
						cutoff point≥ 38%
( >= 0 )	1	0	0.1143	1		0
( >= 5 )	0.875	0.0806	0.1714	0.9518	1.55	-0.0444
( >= 5.1 )	0.875	0.0968	0.1857	0.9688	1.2917	-0.0282
( >= 8 )	0.875	0.1129	0.2	0.9864	1.1071	-0.0121
( >= 10 )	0.875	0.129	0.2143	1.0046	0.9688	0.004
( >= 11 )	0.875	0.1613	0.2429	1.0433	0.775	0.0363
( >= 12 )	0.875	0.1774	0.2571	1.0637	0.7045	0.0524
( >= 13 )	0.875	0.2097	0.2857	1.1071	0.5962	0.0847
( >= 15 )	0.75	0.2258	0.2857	0.9688	1.1071	-0.0242
( >= 17 )	0.75	0.2419	0.3	0.9894	1.0333	-0.0081
( >= 19 )	0.75	0.2581	0.3143	1.0109	0.9688	0.0081		S1 Fig. Modified cutoff point for mesangial hypercellularity
( >= 23 )	0.75	0.2742	0.3286	1.0333	0.9118	0.0242
( >= 24 )	0.75	0.2903	0.3429	1.0568	0.8611	0.0403
( >= 25 )	0.75	0.3065	0.3571	1.0814	0.8158	0.0565
( >= 27 )	0.75	0.3871	0.4286	1.2237	0.6458	0.1371
( >= 30 )	0.75	0.4032	0.4429	1.2568	0.62	0.1532
( >= 31 )	0.75	0.4516	0.4857	1.3676	0.5536	0.2016
( >= 33 )	0.75	0.4677	0.5	1.4091	0.5345	0.2177
( >= 34 )	0.75	0.5161	0.5429	1.55	0.4844	0.2661
( >= 36 )	0.75	0.5323	0.5571	1.6034	0.4697	0.2823
( >= 38 )	0.75	0.5968	0.6143	1.86	0.4189	0.3468
( >= 39 )	0.625	0.5968	0.6	1.55	0.6284	0.2218
( >= 40 )	0.625	0.6452	0.6429	1.7614	0.5813	0.2702
( >= 42 )	0.625	0.6935	0.6857	2.0395	0.5407	0.3185
( >= 43 )	0.5	0.6935	0.6714	1.6316	0.7209	0.1935
( >= 44 )	0.375	0.7419	0.7	1.4531	0.8424	0.1169
( >= 47 )	0.25	0.7581	0.7	1.0333	0.9894	0.0081
( >= 50 )	0.25	0.7742	0.7143	1.1071	0.9688	0.0242
( >= 57 )	0.25	0.7903	0.7286	1.1923	0.949	0.0403
( >= 58 )	0.25	0.8065	0.7429	1.2917	0.93	0.0565
( >= 63 )	0.25	0.8226	0.7571	1.4091	0.9118	0.0726
( >= 65 )	0.125	0.8226	0.7429	0.7045	1.0637	-0.0524
( >= 67 )	0.125	0.8387	0.7571	0.775	1.0433	-0.0363
( >= 70 )	0.125	0.8548	0.7714	0.8611	1.0236	-0.0202
( >= 73 )	0.125	0.8871	0.8	1.1071	0.9864	0.0121
( >= 76 )	0	0.8871	0.7857	0	1.1273	-0.1129
( >= 80 )	0	0.9032	0.8	0	1.1071	-0.0968
( >= 82 )	0	0.9194	0.8143	0	1.0877	-0.0806
( >= 100 )	0	0.9355	0.8286	0	1.069	-0.0645
( >= 112 )	0	0.9677	0.8571	0	1.0333	-0.0323
( >= 120 )	0	0.9839	0.8714	0	1.0164	-0.0161
( > 120 )	0	1	0.8857		1	0
S2 ROC-Table.ROC analysis for modified E'						youden index
			Correctly			AUC=0.62
Cutpoint	Sensitivity	Specificity	Classified	LR+	LR-	cutoff point≥ 8%
( >= 0 )	1	0	0.1143	1		0
( >= 3 )	0.5	0.6935	0.6714	1.6316	0.7209	0.1935
( >= 4 )	0.375	0.7419	0.7	1.4531	0.8424	0.1169
( >= 5 )	0.375	0.7903	0.7429	1.7885	0.7908	0.1653
( >= 5.3 )	0.375	0.8548	0.8	2.5833	0.7311	0.2298
( >= 6 )	0.375	0.871	0.8143	2.9062	0.7176	0.246
( >= 7 )	0.375	0.8871	0.8286	3.3214	0.7045	0.2621
( >= 8 )	0.375	0.9032	0.8429	3.875	0.692	0.2782
( >= 11 )	0.25	0.9032	0.8286	2.5833	0.8304	0.1532
( >= 17 )	0.125	0.9355	0.8429	1.9375	0.9353	0.0605
( >= 18 )	0.125	0.9516	0.8571	2.5833	0.9195	0.0766
( >= 19 )	0.125	0.9677	0.8714	3.875	0.9042	0.0927
( >= 25 )	0.125	0.9839	0.8857	7.75	0.8893	0.1089
( >= 41 )	0.125	1	0.9		0.875	0.125
( > 41 )	0	1	0.8857		1	0
								S2 Fig. Modified cutoff point for edocapillary proliferation
S3 ROC-Table.ROC analysis for modified S'						youden index
Cutpoint	Sensitivity	Specificity	Classified	LR+	LR-	AUC=0.56
						cutoff point≥ 17%
( >= 0 )	1	0	0.1143	1		0
( >= 3 )	0.625	0.3387	0.3714	0.9451	1.1071	-0.0363
( >= 3.1 )	0.625	0.3548	0.3857	0.9688	1.0568	-0.0202
( >= 4 )	0.625	0.371	0.4	0.9936	1.0109	-0.004
( >= 4.8 )	0.5	0.3871	0.4	0.8158	1.2917	-0.1129
( >= 5 )	0.5	0.4032	0.4143	0.8378	1.24	-0.0968
( >= 6 )	0.5	0.4355	0.4429	0.8857	1.1481	-0.0645
( >= 6.25 )	0.5	0.5	0.5	1	1	0
( >= 7 )	0.5	0.5161	0.5143	1.0333	0.9688	0.0161
( >= 7.8 )	0.5	0.5323	0.5286	1.069	0.9394	0.0323
( >= 9 )	0.5	0.5484	0.5429	1.1071	0.9118	0.0484
( >= 9.1 )	0.5	0.5645	0.5571	1.1481	0.8857	0.0645
( >= 10 )	0.5	0.5806	0.5714	1.1923	0.8611	0.0806
( >= 11 )	0.5	0.6613	0.6429	1.4762	0.7561	0.1613
( >= 11.8 )	0.5	0.6935	0.6714	1.6316	0.7209	0.1935
( >= 12 )	0.5	0.7097	0.6857	1.7222	0.7045	0.2097
( >= 13 )	0.5	0.7258	0.7	1.8235	0.6889	0.2258		S3 Fig. Modified cutoff point for segmental glomerulosclerosis
( >= 14 )	0.5	0.7419	0.7143	1.9375	0.6739	0.2419
( >= 14.3 )	0.5	0.7581	0.7286	2.0667	0.6596	0.2581
( >= 16 )	0.5	0.7742	0.7429	2.2143	0.6458	0.2742
( >= 17 )	0.5	0.7903	0.7571	2.3846	0.6327	0.2903
( >= 18 )	0.375	0.8065	0.7571	1.9375	0.775	0.1815
( >= 20 )	0.375	0.8387	0.7857	2.325	0.7452	0.2137
( >= 21 )	0.25	0.8871	0.8143	2.2143	0.8455	0.1371
( >= 23 )	0.25	0.9194	0.8429	3.1	0.8158	0.1694
( >= 23.1 )	0.25	0.9355	0.8571	3.875	0.8017	0.1855
( >= 27 )	0.25	0.9516	0.8714	5.1667	0.7881	0.2016
( >= 34 )	0.25	0.9677	0.8857	7.75	0.775	0.2177
( >= 35 )	0.125	0.9677	0.8714	3.875	0.9042	0.0927
( >= 38 )	0.125	0.9839	0.8857	7.75	0.8893	0.1089
( >= 62.5 )	0	0.9839	0.8714	0	1.0164	-0.0161
( > 62.5 )	0	1	0.8857		1	0
S4 ROC-Table.ROC analysis for modified C'						youden index
			Correctly			AUC=0.60
Cutpoint	Sensitivity	Specificity	Classified	LR+	LR-	cutoff point≥ 4%
( >= 0 )	1	0	0.1143	1		0
( >= 3 )	0.625	0.6452	0.6429	1.7614	0.5813	0.2702
( >= 4 )	0.625	0.6935	0.6857	2.0395	0.5407	0.3185
( >= 5 )	0.5	0.7097	0.6857	1.7222	0.7045	0.2097
( >= 6 )	0.375	0.7581	0.7143	1.55	0.8245	0.1331
( >= 8 )	0.25	0.7581	0.7	1.0333	0.9894	0.0081
( >= 9 )	0.125	0.7742	0.7	0.5536	1.1302	-0.1008
( >= 10 )	0.125	0.7903	0.7143	0.5962	1.1071	-0.0847
( >= 11 )	0.125	0.8387	0.7571	0.775	1.0433	-0.0363
( >= 12 )	0	0.8871	0.7857	0	1.1273	-0.1129
( >= 13 )	0	0.9355	0.8286	0	1.069	-0.0645
( >= 21 )	0	0.9516	0.8429	0	1.0508	-0.0484
( >= 26 )	0	0.9839	0.8714	0	1.0164	-0.0161
( > 26 )	0	1	0.8857		1	0
								S4 Fig. Modified cutoff point for crescents
